# Supplementary material for: Diagnostic Value of Whole-Blood and Plasma Samples in Epstein–Barr Virus Infections
Source: Diagnostics (Basel). 2023 Jan 28;13(3):476. doi: 10.3390/diagnostics13030476 (PMC9914079; doi:10.3390/diagnostics13030476)
Supplement: Supplementary file 1 [file diagnostics-13-00476-s001.zip]

Archive with 1 entries (1 files):
- diagnostics-2147377-supplementary.pdf
